# Supplementary material for: Development of Antibacterial Biocomposites Based on Poly(lactic acid) with Spice Essential Oil (Pimpinella anisum) for Food Applications
Source: Polymers (Basel). 2021 Nov 1;13(21):3791. doi: 10.3390/polym13213791 (PMC8587201; doi:10.3390/polym13213791)
Supplement: Supplementary file 1 [file polymers-13-03791-s001.zip]

Archive with 1 entries (1 files):
- polymers-1217444-supplementary.pdf
